# Supplementary material for: Enhancing the Antimicrobial Effect of Ozone with Mentha piperita Essential Oil
Source: Molecules. 2023 Feb 21;28(5):2032. doi: 10.3390/molecules28052032 (PMC10004731; doi:10.3390/molecules28052032)
Supplement: Supplementary file 1 [file molecules-28-02032-s001.zip]

Archive with 1 entries (1 files):
- molecules-2059921-supplementary.pdf
